# Supplementary material for: Behavior of Hybrid Reinforced Concrete Bridge Decks under Static and Fatigue Loading
Source: Polymers (Basel). 2022 Nov 26;14(23):5153. doi: 10.3390/polym14235153 (PMC9740706; doi:10.3390/polym14235153)
Supplement: Supplementary file 1 [file polymers-14-05153-s001.zip]

Archive with 1 entries (1 files):
- polymers-2035848-supplementary.pdf
